# Supplementary material for: Multiscale Ion-Electron Transport in 3D-Printed Hierarchically Porous Full Batteries
Source: Nanomaterials (Basel). 2025 Nov 5;15(21):1680. doi: 10.3390/nano15211680 (PMC12608586; doi:10.3390/nano15211680)
Supplement: Supplementary file 1 [file nanomaterials-15-01680-s001.zip]

Archive with 1 entries (1 files):
- nanomaterials-3960312-supplementary.pdf
